# Supplementary material for: Toward Personalized Interventions for Psoriasis Vulgaris: Molecular Subtyping of Patients by Using a Metabolomics Approach
Source: Front Mol Biosci. 2022 Jul 19;9:945917. doi: 10.3389/fmolb.2022.945917 (PMC9343857; doi:10.3389/fmolb.2022.945917)
Supplement: Supplementary file 1 [file Table2.xlsx]

## Sheet: Sheet1
Table S2 The complications of patients in the PVM group
Complications	Total(%)
Hyperlipidemia	40
Hypercholesterolemia	8
Fatty liver	28
Hypertension	8
Obesity	4
Hyperlipidemia & Hypertension	12
