# Supplementary material for: Toward Personalized Interventions for Psoriasis Vulgaris: Molecular Subtyping of Patients by Using a Metabolomics Approach
Source: Front Mol Biosci. 2022 Jul 19;9:945917. doi: 10.3389/fmolb.2022.945917 (PMC9343857; doi:10.3389/fmolb.2022.945917)
Supplement: Supplementary file 2 [file Table3.xlsx]

## Sheet: Sheet1
Table S3 All the annotated lipids in the current study
Compounds	Precursor Ion	Product Ion	Cone(V)	Collision (V)
LPE 16:0	454.3	313.3	30	20
LPE 18:2	478.3	337.3	30	20
LPE 18:1	480.3	339.3	30	20
LPE 20:5	500.3	359.3	30	20
LPE 20:4	502.3	361.3	30	20
LPE 20:2	506.3	365.2	30	20
LPE 22:6	526.3	385.3	30	20
PE(12:0/13:0)	594.4	453.4	31	50
PE(16:0/16:0)	692.5	551.5	31	50
PE(18:2/16:1)	714.5	573.5	31	50
PE(18:2/16:0)	716.5	575.5	31	50
PE(16:0/18:1)	718.5	577.5	31	50
PE(20:4/16:0)	740.5	599.5	31	50
PE(22:6/16:0)	764.5	623.5	31	50
PE(22:5/16:0)	766.5	625.5	31	50
PE(18:0/22:5)	794.6	653.6	31	50
LPC 14:0	468.3	184.1	10	30
LPC 15:0	482.3	184.1	10	30
LPC 16:2	492.3	184.1	10	30
LPC 16:1	494.3	184.1	10	30
LPC 16:0	496.3	184.1	10	30
LPC 17:1	508.3	184.1	10	30
LPC 17:0	510.4	184.1	10	30
LPC 18:4	516.4	184.1	10	30
LPC 18:3	518.3	184.1	10	30
LPC 18:2	520.3	184.1	10	30
LPC 18:1	522.4	184.1	10	30
LPC 18:0	524.4	184.1	10	30
LPC 20:5	542.3	184.1	10	30
LPC 20:4	544.3	184.1	10	30
LPC 20:3	546.4	184.1	10	30
LPC 20:2	548.4	184.1	10	30
LPC 20:1	550.4	184.1	10	30
LPC 20:0	552.4	184.1	10	30
LPC 21:0	566.4	184.1	10	30
LPC 22:6	568.3	184.1	10	30
LPC 22:5	570.4	184.1	10	30
LPC 22:4	572.4	184.1	10	30
LPC 22:1	578.4	184.1	10	30
LPC 22:0	580.4	184.1	10	30
LPC 24:1	606.5	184.1	10	30
LPC 24:0	608.5	184.1	10	30
Cer(d18:1/16:0)	538.5	264.3	20	30
Cer 17:0	552.5	264.3	20	30
Cer(d18:1/18:0)	566.6	264.3	20	30
Cer(d18:1/22:2)	618.6	264.3	20	30
Cer(d18:2/22:0)	620.6	262.2	20	30
Cer(d18:1/22:0)	622.6	264.3	20	30
Cer(d18:2/24:1)	646.6	262.2	20	30
Cer(d18:1/24:1)	648.6	264.3	20	30
Cer(d18:1/24:0)	650.6	264.3	20	30
Cer(d18:1/25:0)	664.7	264.3	20	30
Cer(d18:1/26:1)	676.7	264.3	20	30
SM 12:0	647.5	184.1	50	30
SM(d16:0/15:1)	661.5	184.1	50	30
SM(d16:1/16:1)	673.5	184.1	50	30
SM(d16:1/16:0)	675.5	184.1	50	30
SM(d18:1/15:1)	687.5	184.1	50	30
SM(d16:1/17:0)	689.6	184.1	50	30
SM(d16:0/17:0)	691.6	184.1	50	30
SM(d16:1/18:1)	701.6	184.1	50	30
SM(d18:1/16:0)	703.6	184.1	50	30
SM(d18:0/16:0)	705.6	184.1	50	30
SM(d18:2/17:1)	713.6	184.1	50	30
SM(d18:1/17:1)	715.6	184.1	50	30
SM(d18:1/17:0)	717.6	184.1	50	30
SM(d16:0/19:0)	719.6	184.1	50	30
SM(d16:0/20:3)	727.6	184.1	50	30
SM(d18:1/18:1)	729.6	184.1	50	30
SM(d18:1/18:0	731.6	184.1	50	30
SM(d18:1/19:1)	743.6	184.1	50	30
SM(d18:1/19:0)	745.6	184.1	50	30
SM(d16:0/22:3)	755.6	184.1	50	30
SM(d19:1/20:0)	773.7	184.1	50	30
SM(d17:1/24:0)	801.7	184.1	50	30
SM(d20:0/22:6)	805.6	184.1	50	30
SM(d20:0/22:5)	807.6	184.1	50	30
SM(d20:0/22:4)	809.7	184.1	50	30
SM(d18:1/24:1)	813.7	184.1	50	30
SM(d18:1/24:0)	815.7	184.1	50	30
SM(d17:1/26:1)	827.7	184.1	50	30
SM(d19:0/24:1)	829.7	184.1	50	30
PC(12:0/16:0)	678.5	184.1	40	15
PC(10:0/19:1)	690.5	184.1	40	15
PC(16:1/14:0)	704.5	184.1	40	15
PC(16:0/14:0)	706.5	184.1	40	15
PC(15:0/16:0)	720.6	184.1	40	15
PC(14:0/18:2)	730.5	184.1	40	15
PC(16:1/16:0)	732.6	184.1	40	15
PC(16:0/16:0)	734.6	184.1	40	15
PC(15:1/18:2)	742.5	184.1	40	15
PC(15:0/18:2)	744.6	184.1	40	15
PC(16:0/17:1)	746.6	184.1	40	15
PC(18:3/16:2)	752.5	184.1	40	15
PC(20:4/14:0)	754.5	184.1	40	15
PC(18:3/16:0)	756.6	184.1	40	15
PC(16:1/18:2)	756.6	184.1	40	15
PC(18:0/16:0)	762.6	184.1	40	15
PC(17:1/18:2)	770.6	184.1	40	15
PC(18:2/17:0)	772.6	184.1	40	15
PC(18:1/17:0)	774.6	184.1	40	15
PC(22:6/14:0)	778.5	184.1	40	15
PC(20:4/16:1)	780.6	184.1	40	15
PC(18:0/18:1)	788.6	184.1	40	15
PC(18:0/18:0)	790.6	184.1	40	15
PC(15:0/22:6)	792.6	184.1	40	15
PC(20:4/17:0)	796.6	184.1	40	15
PC(18:2/19:1)	798.6	184.1	40	15
PC(18:2/19:0)	800.6	184.1	40	15
PC(18:2/20:5)	804.6	184.1	40	15
PC(18:0/20:5)	808.6	184.1	40	15
PC(18:0/20:2)	814.6	184.1	40	15
PC(20:0/18:1)	816.6	184.1	40	15
PC(20:0/18:0)	818.6	184.1	40	15
PC(20:4/20:4)	830.6	184.1	40	15
PC(20:4/20:3)	832.6	184.1	40	15
PC(22:6/18:0)	834.6	184.1	40	15
PC(18:0/22:5)	836.6	184.1	40	15
PC(18:0/22:4)	838.6	184.1	40	15
PC(16:2/24:1)	840.6	184.1	40	15
PC(18:1/22:1)	842.7	184.1	40	15
PC(20:4/22:6)	854.6	184.1	40	15
PC(20:3/22:6)	856.6	184.1	40	15
PC(20:2/22:6)	858.6	184.1	40	15
PC(20:1/22:6)	860.6	184.1	40	15
PC(20:0/22:6)	862.6	184.1	40	15
PC(20:0/22:5)	864.6	184.1	40	15
PC(20:0/22:4)	866.7	184.1	40	15
PC(16:2/26:1)	868.7	184.1	40	15
PC(18:0/24:2)	870.7	184.1	40	15
PC(20:5/23:0)	878.7	184.1	40	15
FA 14:1	225.2	225.2	10	10
FA 14:0	227.2	227.2	10	10
FA 15:0	482.3	184.1	10	30
FA 16:2	251.2	251.2	10	10
FA 16:1	253.2	253.2	10	10
FA 16:0	255.2	255.2	10	10
FA 17:1	267.2	267.2	10	10
FA 17:0	269.2	269.2	10	10
FA 18:3	277.2	277.2	10	10
FA 18:2	279.2	279.2	10	10
FA 18:1	281.2	281.2	10	10
FA 18:0	283.3	283.3	10	10
FA 19:0	297.2	297.2	10	10
FA 20:5	301.2	301.2	10	10
FA 20:4	303.2	303.2	10	10
FA 20:3	305.2	305.2	10	10
FA 20:2	307.3	307.3	10	10
FA 20:0	311.3	311.3	10	10
FA 22:6	327.2	327.2	10	10
FA 22:5	329.2	329.2	10	10
FA 22:4	331.3	331.3	10	10
FA 22:1	337.3	337.3	10	10
FA 22:0	339.3	339.3	10	10
FA 24:0	367.4	367.4	10	10
FA 26:0	395.4	395.4	10	10
Cer, ceramide; FFA, free fatty acid; LPC, lysophosphatidylcholine; LPE, lysophosphatidylethanolamine; PC, phosphatidylcholine; PE, phosphatidylethanolamine; SM, sphingomyelin.
