# Supplementary material for: Toward Personalized Interventions for Psoriasis Vulgaris: Molecular Subtyping of Patients by Using a Metabolomics Approach
Source: Front Mol Biosci. 2022 Jul 19;9:945917. doi: 10.3389/fmolb.2022.945917 (PMC9343857; doi:10.3389/fmolb.2022.945917)
Supplement: Supplementary file 4 [file Table6.XLSX]

## Sheet: Sheet1
Table S2 Expression trends of metabolites altered betweent different groups
Metabolites	PVM vs HC-PVM	PV vs HC-PVM
Cer(d18:1/18:0)	*↑	△↑
Cer(d18:2/22:0)	△↑	-
Cer(d18:2/24:1)	*↑	-
Cer(d18:1/25:0)	△↑	-
Cer(d18:1/16:0)	△↑	-
Cer(d18:1/22:0)	#↑	-
Cer(d18:1/22:2)	*↑	-
Cer(d18:1/24:0)	#↑	-
FA 16:2	-	*↑
FA 16:0	△↑	-
FA 19:0	△↑	-
FA 20:3	△↑	-
FA 22:4	△↑	-
FA 26:0	△↑	-
LPC 14:0	*↑	-
LPC 16:1	△↑	-
LPC 17:0	-	△↓
LPC 18:2	△↓	-
LPC 18:3	△↓	-
LPC 20:3	△↑	-
LPC 21:0	*↓	△↑
LPC 22:6	-	△↑
PC(10:0/19:1)	-	*↑
PC(16:0/16:0)	△↑	-
PC(16:1/16:0)	#↑	△↑
PC(14:0/18:2)	#↑	-
PC(16:0/17:1)	*↑	-
PC(15:1/18:2)	△↓	-
PC(18:0/16:0)	△↑	-
PC(16:1/18:2)	△↑	-
PC(20:4/14:0)	*↑	-
PC(18:0/18:0)	*↑	-
PC(18:0/18:1)	*↑	-
PC(18:2/19:1)	*↑	-
PC(20:4/17:0)	-	△↓
PC(18:0/20:2)	#↑	-
PC(18:0/20:5)	△↑	-
PC(18:0/22:4)	#↑	△↑
PC(18:0/22:5)	#↑	-
PC(20:4/22:6)	-	*↓
PC(20:0/22:4)	△↑	*↑
PE(12:0/13:0)	△↑	-
PE(16:0/16:0)	*↑	-
PE(16:0/18:1)	#↑	△↑
PE(18:2/16:0)	#↑	*↑
PE(22:5/16:0)	*↑	-
PE(18:0/22:5)	#↑	△↑
SM(d16:0/15:1)	*↓	#↓
SM(d16:0/17:0)	-	*↓
SM(d16:1/17:0)	-	*↓
SM(d18:1/17:0)	-	△↓
SM(d18:1/17:1)	-	*↓
SM(d18:1/19:1)	△↓	-
SM(d19:1/20:0)	-	△↓
SM(d18:1/24:0)	*↑	-
SM(d20:0/22:4)	△↑	-
SM(d17:1/26:1)	△↓	-
△, p < 0.05; *, p < 0.01; #, p < 0.001.
