# Supplementary material for: Toward Personalized Interventions for Psoriasis Vulgaris: Molecular Subtyping of Patients by Using a Metabolomics Approach
Source: Front Mol Biosci. 2022 Jul 19;9:945917. doi: 10.3389/fmolb.2022.945917 (PMC9343857; doi:10.3389/fmolb.2022.945917)
Supplement: Supplementary file 5 [file Table4.xlsx]

## Sheet: Sheet 1
Table S4 Correlation analysis between all measured metabolites and the PASI scores
Metabolites	rho	p-value	Correlation
LPE 20:4	-0.236584	0.0264712	negtive
SM(d16:1/16:1)	-0.235756	0.0270195	negtive
Cer(d18:1/18:0)	0.2257	0.0344861	positive
PC(17:1/18:2)	-0.185112	0.0842331	negtive
LPC 18:1	-0.183932	0.0862651	negtive
LPC 20:5	-0.175575	0.101791	negtive
SM(d16:0/15:1)	-0.173594	0.105775	negtive
LPE 22:6	-0.170864	0.111461	negtive
PC(18:3/16:0)	-0.170582	0.112062	negtive
LPC 16:1	-0.170468	0.112306	negtive
LPC 16:0	-0.168557	0.11645	negtive
SM(d18:2/17:1)	0.167307	0.119224	positive
LPC 20:4	-0.165484	0.12336	negtive
LPC 18:4	-0.164136	0.126487	negtive
PC(22:6/18:0)	0.161768	0.132131	positive
PC(20:3/22:6)	-0.159733	0.137129	negtive
PC(16:1/18:2)	-0.158421	0.140427	negtive
LPC 15:0	-0.155145	0.148925	negtive
PC(20:4/14:0)	-0.151623	0.158487	negtive
LPC 18:3	-0.151271	0.159467	negtive
LPE 20:5	-0.150434	0.161814	negtive
FA 16:2	-0.149272	0.165118	negtive
LPC 20:3	-0.148241	0.168088	negtive
LPC 18:2	-0.147396	0.170554	negtive
PC(15:0/18:2)	-0.146524	0.173125	negtive
SM 12:0	-0.144314	0.179771	negtive
PE(18:2/16:1)	-0.143812	0.181305	negtive
PC(18:3/16:2)	-0.139039	0.196379	negtive
PC(15:1/18:2)	-0.136899	0.203422	negtive
LPC 22:6	-0.136177	0.205838	negtive
LPC 17:0	-0.136115	0.206046	negtive
LPC 22:5	-0.133324	0.215589	negtive
PC(20:4/22:6)	-0.130937	0.223991	negtive
SM(d20:0/22:6)	-0.130929	0.224023	negtive
PC(22:6/14:0)	-0.130506	0.225535	negtive
SM(d19:0/24:1)	0.123488	0.251693	positive
PC(15:0/22:6)	-0.119137	0.268912	negtive
PC(20:0/22:4)	0.118829	0.270162	positive
LPC 17:1	-0.11838	0.271989	negtive
LPC 14:0	-0.11668	0.278981	negtive
PC(18:1/17:0)	-0.110957	0.303403	negtive
Cer(d18:1/24:1)	0.110437	0.305687	positive
PC(18:0/18:0)	0.109151	0.311386	positive
LPC 22:4	-0.107188	0.320224	negtive
SM(d17:1/26:1)	-0.107126	0.320504	negtive
PC(20:4/17:0)	-0.106439	0.323634	negtive
SM(d18:1/18:0	0.105805	0.326541	positive
SM(d18:1/19:1)	-0.105391	0.328448	negtive
PC(12:0/16:0)	-0.102661	0.341201	negtive
PC(18:2/20:5)	-0.100328	0.352346	negtive
PC(18:2/17:0)	-0.0984167	0.361639	negtive
LPC 20:0	-0.098355	0.361941	negtive
PC(20:4/20:4)	-0.0961007	0.373102	negtive
PC(14:0/18:2)	-0.0957396	0.374909	negtive
LPC 16:2	-0.0956339	0.375438	negtive
PC(20:4/16:1)	-0.0926135	0.390773	negtive
LPE 20:2	-0.0923581	0.392087	negtive
Cer(d18:1/22:0)	0.0914863	0.39659	positive
SM(d18:1/24:0)	0.0908523	0.399885	positive
SM(d18:1/24:1)	0.0896634	0.406106	positive
PC(20:5/23:0)	-0.0872506	0.418905	negtive
PC(18:0/20:2)	0.0870744	0.419848	positive
LPC 20:2	-0.0865901	0.422448	negtive
PC(18:2/19:1)	-0.0835872	0.438775	negtive
PE(16:0/18:1)	0.0829092	0.442511	positive
PE(22:5/16:0)	-0.0820286	0.447389	negtive
SM(d16:0/22:3)	0.0815795	0.449888	positive
PC(18:0/22:4)	0.0814121	0.450821	positive
FA 14:0	-0.079739	0.460211	negtive
LPC 24:0	-0.0792811	0.462799	negtive
PE(16:0/16:0)	0.0788055	0.465496	positive
LPE 16:0	-0.0785942	0.466697	negtive
PC(15:0/16:0)	-0.0780394	0.469858	negtive
SM(d16:1/16:0)	-0.0759524	0.481853	negtive
PC(20:0/18:1)	0.075468	0.48466	positive
Cer(d18:1/16:0)	0.0744377	0.490659	positive
FA 26:0	-0.0739886	0.493287	negtive
SM(d18:1/15:1)	-0.0735043	0.496129	negtive
PC(18:0/22:5)	0.0731609	0.498149	positive
FA 22:1	0.0727734	0.500433	positive
FA 14:1	-0.0720073	0.504966	negtive
SM(d18:1/17:1)	-0.0688811	0.523681	negtive
PE(22:6/16:0)	-0.0683351	0.526985	negtive
PE(18:2/16:0)	0.0673048	0.533249	positive
SM(d18:1/19:0)	-0.0669878	0.535183	negtive
LPE 18:1	-0.0651033	0.546754	negtive
SM(d20:0/22:4)	0.0631924	0.558611	positive
PE(12:0/13:0)	0.0589302	0.585489	positive
FA 22:4	0.0584283	0.588693	positive
LPC 20:1	-0.0573892	0.59535	negtive
PC(18:0/20:5)	-0.0572835	0.596029	negtive
FA 16:1	-0.0568784	0.598635	negtive
FA 17:0	0.0567551	0.599429	positive
PC(18:0/24:2)	-0.0562884	0.60244	negtive
Cer(d18:1/24:0)	0.0517973	0.631742	positive
SM(d18:1/16:0)	0.0506966	0.639014	positive
FA 20:0	-0.0483013	0.654955	negtive
Cer(d18:1/25:0)	-0.0460822	0.669864	negtive
FA 20:2	0.0448317	0.678322	positive
FA 18:1	0.0442241	0.682446	positive
Cer(d18:1/26:1)	-0.0435284	0.68718	negtive
PC(18:0/18:1)	0.042912	0.691384	positive
SM(d16:0/20:3)	-0.0419962	0.697648	negtive
Cer(d18:2/22:0)	-0.0419257	0.698131	negtive
FA 20:4	0.0399091	0.711997	positive
FA 24:0	0.0393808	0.715646	positive
LPC 22:0	-0.0388084	0.719607	negtive
PC(18:0/16:0)	0.0385706	0.721254	positive
FA 20:5	-0.0373289	0.729876	negtive
PC(20:4/20:3)	-0.0366157	0.734845	negtive
PC(16:0/17:1)	-0.0360344	0.738902	negtive
SM(d18:0/16:0)	0.0339914	0.753218	positive
SM(d18:1/17:0)	0.0335423	0.756376	positive
FA 18:2	0.0332958	0.758112	positive
FA 18:0	0.0317987	0.768676	positive
FA 22:0	0.028972	0.788737	positive
FA 16:0	0.0286814	0.790807	positive
FA 20:3	0.0286462	0.791058	positive
LPE 18:2	-0.02552	0.813422	negtive
LPC 22:1	-0.0255112	0.813485	negtive
PC(16:2/26:1)	-0.0241374	0.823361	negtive
SM(d16:1/18:1)	-0.0233713	0.828881	negtive
PC(16:1/14:0)	0.0230367	0.831294	positive
LPC 18:0	0.0218743	0.839691	positive
SM(d16:0/17:0)	-0.0217158	0.840837	negtive
PC(18:2/19:0)	-0.0206767	0.84836	negtive
SM(d18:1/18:1)	-0.018616	0.863318	negtive
PC(16:0/16:0)	0.0179556	0.868123	positive
LPC 24:1	0.0179292	0.868315	positive
FA 15:0	-0.0177795	0.869405	negtive
PC(20:0/22:6)	0.0170398	0.874793	positive
LPC 21:0	0.0169165	0.875692	positive
FA 18:3	0.0150055	0.88964	positive
SM(d16:0/19:0)	-0.0146357	0.892344	negtive
PC(16:0/14:0)	0.0143715	0.894276	positive
SM(d19:1/20:0)	0.0128128	0.905686	positive
PC(20:0/18:0)	-0.0121524	0.910527	negtive
PC(10:0/19:1)	0.0111133	0.91815	positive
SM(d17:1/24:0)	-0.0108227	0.920283	negtive
FA 22:5	0.0102415	0.924551	positive
PC(18:1/22:1)	-0.00902622	0.933482	negtive
Cer(d18:2/24:1)	-0.00867398	0.936072	negtive
PE(20:4/16:0)	-0.00744113	0.945143	negtive
Cer(d18:1/22:2)	-0.00741471	0.945338	negtive
PE(18:0/22:5)	-0.00698322	0.948514	negtive
Cer 17:0	-0.00672784	0.950395	negtive
PC(20:2/22:6)	0.00546857	0.959671	positive
PC(16:1/16:0)	0.00506349	0.962656	positive
FA 17:1	0.0049314	0.963629	positive
PC(20:1/22:6)	-0.00445587	0.967135	negtive
FA 19:0	0.00413885	0.969472	positive
FA 22:6	0.00282675	0.979147	positive
SM(d16:1/17:0)	0.00210465	0.984473	positive
PC(16:2/24:1)	0.00194614	0.985643	positive
SM(d20:0/22:5)	0.00150584	0.988891	positive
PC(20:0/22:5)	-0.00094225	0.993048	negtive
PASI, psoriasis area and severity index.
