# Supplementary material for: Toward Personalized Interventions for Psoriasis Vulgaris: Molecular Subtyping of Patients by Using a Metabolomics Approach
Source: Front Mol Biosci. 2022 Jul 19;9:945917. doi: 10.3389/fmolb.2022.945917 (PMC9343857; doi:10.3389/fmolb.2022.945917)
Supplement: Supplementary file 6 [file Table1.xlsx]

## Sheet: Sheet1
Table S1 The Linear elution gradient setting applied in the study
Time（min）	Flow rate(mL·min-1)	%A	%B
Initial	0.26	100	0
1	0.26	100	0
2	0.26	70	30
12	0.26	30	70
12.5	0.26	5	95
13	0.26	0	100
14	0.26	0	100
14.1	0.26	100	0
16	0.26	100	0
