# Supplementary material for: Toward Personalized Interventions for Psoriasis Vulgaris: Molecular Subtyping of Patients by Using a Metabolomics Approach
Source: Front Mol Biosci. 2022 Jul 19;9:945917. doi: 10.3389/fmolb.2022.945917 (PMC9343857; doi:10.3389/fmolb.2022.945917)
Supplement: Supplementary file 7 [file Table5.xlsx]

## Sheet: Sheet 1
Table S5 Correlation analysis between all measured metabolites and the biochemical indicators
Metabolites	Biochemical indicators	rho	p-value	Correlation
PE(18:0/22:5)	TG	0.6625	1.28425e-10	positive
SM(d18:1/15:1)	CHO	0.636345	1.10702e-09	positive
PE(16:0/18:1)	TG	0.629604	1.8668e-09	positive
PE(18:2/16:0)	TG	0.595524	2.18483e-08	positive
Cer(d18:1/22:0)	TG	0.590622	3.04093e-08	positive
SM(d18:1/15:1)	LDL-C	0.583658	5.97356e-08	positive
Cer(d18:1/18:0)	LDL-C	0.578444	8.33481e-08	positive
PC(22:6/18:0)	CHO	0.574467	8.70364e-08	positive
SM(d20:0/22:5)	CHO	0.56293	1.78288e-07	positive
PC(18:0/22:5)	TG	0.561533	1.94101e-07	positive
PC(18:2/19:1)	TG	0.552424	3.34648e-07	positive
PC(18:0/20:2)	TG	0.546203	4.81004e-07	positive
PC(18:0/16:0)	LDL-C	0.545059	6.16854e-07	positive
SM(d18:2/17:1)	CHO	0.536478	8.35978e-07	positive
PC(18:0/16:0)	CHO	0.534197	9.49317e-07	positive
Cer(d18:1/24:0)	TG	0.523068	1.74227e-06	positive
SM(d16:1/18:1)	CHO	0.518172	2.26042e-06	positive
Cer(d18:1/18:0)	CHO	0.515936	2.54247e-06	positive
SM(d17:1/26:1)	TG	-0.515663	2.57912e-06	negtive
SM(d18:2/17:1)	LDL-C	0.510811	3.8852e-06	positive
PC(15:1/18:2)	TG	-0.50762	3.90838e-06	negtive
Cer(d18:1/22:2)	TG	0.507132	4.00701e-06	positive
PC(22:6/18:0)	LDL-C	0.510163	4.01522e-06	positive
SM(d16:0/17:0)	CHO	0.503688	4.77101e-06	positive
SM(d16:1/16:0)	CHO	0.502118	5.16283e-06	positive
PE(22:5/16:0)	TG	0.499415	5.90893e-06	positive
SM(d16:1/18:1)	LDL-C	0.497111	7.68289e-06	positive
PC(18:2/20:5)	CHO	0.493883	7.76129e-06	positive
SM(d20:0/22:5)	LDL-C	0.495923	8.13961e-06	positive
Cer(d18:2/22:0)	TG	0.489047	9.81284e-06	positive
LPC 14:0	TG	0.486174	1.12613e-05	positive
PC(18:0/20:2)	CHO	0.484538	1.21728e-05	positive
SM(d19:1/20:0)	CHO	0.477488	1.6947e-05	positive
PC(20:4/20:4)	CHO	0.476792	1.75029e-05	positive
Cer(d18:1/24:1)	TG	0.476191	1.79965e-05	positive
PC(20:4/22:6)	CHO	0.476007	1.81502e-05	positive
SM(d18:1/19:1)	TG	-0.475184	1.88529e-05	negtive
PC(10:0/19:1)	CHO	0.467743	2.64606e-05	positive
PC(15:1/18:2)	HDL-C	0.465519	2.92374e-05	positive
PC(14:0/18:2)	TG	0.463394	3.21415e-05	positive
PC(22:6/14:0)	CHO	0.463048	3.26397e-05	positive
PC(18:0/18:0)	LDL-C	0.464622	3.45882e-05	positive
SM(d18:1/16:0)	CHO	0.461034	3.56814e-05	positive
PC(18:0/20:5)	TG	0.459766	3.77294e-05	positive
SM(d16:1/17:0)	CHO	0.459049	3.89344e-05	positive
SM(d17:1/26:1)	HDL-C	0.45903	3.89667e-05	positive
PC(18:0/20:2)	LDL-C	0.455165	5.21196e-05	positive
PC(18:0/22:4)	TG	0.452049	5.27385e-05	positive
Cer(d18:1/18:0)	TG	0.450864	5.54822e-05	positive
PC(18:0/18:0)	CHO	0.449023	6.00107e-05	positive
SM(d18:1/17:0)	CHO	0.448312	6.18486e-05	positive
SM(d18:1/16:0)	LDL-C	0.450938	6.23617e-05	positive
LPC 20:3	TG	0.447828	6.31286e-05	positive
SM(d18:1/24:0)	LDL-C	0.449842	6.53043e-05	positive
Cer(d18:1/22:0)	LDL-C	0.449827	6.53466e-05	positive
PC(22:6/18:0)	TG	0.446924	6.55857e-05	positive
PC(15:0/22:6)	CHO	0.446297	6.73429e-05	positive
SM(d18:1/24:0)	CHO	0.44255	7.87841e-05	positive
Cer(d18:1/24:0)	LDL-C	0.439336	0.000100827	positive
PC(17:1/18:2)	TG	0.436453	0.000101309	positive
SM(d18:1/19:0)	TG	-0.435535	0.000105176	negtive
PC(22:6/14:0)	TG	0.432306	0.000119881	positive
PC(20:3/22:6)	TG	0.431921	0.000121756	positive
Cer(d18:1/24:0)	CHO	0.430983	0.000126434	positive
SM(d16:0/17:0)	LDL-C	0.43278	0.000131286	positive
PC(20:4/20:3)	CHO	0.428288	0.000140826	positive
Cer(d18:2/24:1)	TG	0.427211	0.000146988	positive
Cer(d18:1/16:0)	CHO	0.426911	0.00014875	positive
Cer(d18:1/22:0)	CHO	0.426911	0.00014875	positive
SM(d16:1/16:1)	HDL-C	0.426468	0.000151383	positive
PE(22:6/16:0)	CHO	0.424763	0.000161927	positive
PE(22:6/16:0)	TG	0.42373	0.000168639	positive
PC(18:0/18:1)	CHO	0.422556	0.00017658	positive
SM(d19:1/20:0)	LDL-C	0.423107	0.000191928	positive
SM(d18:1/19:1)	HDL-C	0.418912	0.000203472	positive
PC(18:2/20:5)	TG	0.418117	0.000209822	positive
SM(d16:1/16:0)	LDL-C	0.420639	0.000211074	positive
SM(d18:1/17:0)	LDL-C	0.418417	0.00022979	positive
PC(16:1/16:0)	TG	0.415747	0.000229834	positive
SM(d18:1/19:0)	HDL-C	0.415401	0.000232898	positive
PC(18:0/16:0)	TG	0.414947	0.000236975	positive
PC(16:1/14:0)	CHO	0.411774	0.000267357	positive
LPC 16:1	TG	0.407942	0.000308804	positive
PE(22:6/16:0)	LDL-C	0.410318	0.000311679	positive
PC(16:0/16:0)	CHO	0.404117	0.000355958	positive
PE(16:0/18:1)	LDL-C	0.405597	0.000370969	positive
PE(16:0/16:0)	LDL-C	0.405489	0.000372439	positive
SM(d16:0/19:0)	TG	-0.398389	0.00043901	negtive
PC(18:0/20:5)	CHO	0.397053	0.000460763	positive
SM(d18:1/17:1)	CHO	0.396179	0.000475521	positive
LPC 18:4	TG	0.395752	0.000482883	positive
PC(18:0/18:1)	TG	0.395412	0.000488835	positive
PC(18:3/16:2)	CHO	0.394416	0.000506607	positive
SM(d18:0/16:0)	CHO	0.394357	0.000507683	positive
SM(d19:0/24:1)	CHO	0.393839	0.000517191	positive
PC(16:0/14:0)	CHO	0.392491	0.000542677	positive
PC(10:0/19:1)	LDL-C	0.394196	0.000559052	positive
PC(18:0/18:1)	LDL-C	0.393857	0.000565793	positive
PC(16:1/14:0)	LDL-C	0.392623	0.000590937	positive
SM(d16:1/17:0)	LDL-C	0.391836	0.000607492	positive
SM(d17:1/24:0)	CHO	0.389114	0.00061164	positive
PC(16:0/16:0)	LDL-C	0.390771	0.000630564	positive
PC(18:2/20:5)	LDL-C	0.390679	0.000632607	positive
PC(20:4/16:1)	LDL-C	0.386683	0.000726777	positive
PC(20:4/14:0)	TG	0.382881	0.000760254	positive
PC(14:0/18:2)	CHO	0.380702	0.000819507	positive
SM(d18:1/18:1)	LDL-C	0.383058	0.000823063	positive
PC(17:1/18:2)	CHO	0.379399	0.000856915	positive
PE(18:2/16:0)	CHO	0.379221	0.000862135	positive
LPE 20:5	TG	0.376542	0.000944381	positive
SM(d16:0/20:3)	CHO	0.375785	0.000968887	positive
PE(20:4/16:0)	CHO	0.375163	0.000989447	positive
PC(15:0/22:6)	LDL-C	0.373123	0.00114916	positive
PC(20:4/16:1)	CHO	0.370498	0.0011567	positive
LPC 18:0	TG	0.369433	0.00119828	positive
SM(d18:1/18:0	LDL-C	0.370824	0.00123958	positive
PE(18:2/16:0)	LDL-C	0.36905	0.00131371	positive
LPC 16:2	TG	0.36533	0.00137147	positive
PE(18:2/16:1)	CHO	0.364973	0.00138755	positive
PE(18:2/16:1)	LDL-C	0.367337	0.00138903	positive
Cer(d18:1/16:0)	LDL-C	0.365193	0.00148884	positive
SM(d20:0/22:5)	TG	0.361864	0.00153503	positive
SM(d19:0/24:1)	LDL-C	0.362894	0.00160297	positive
SM(d18:1/18:1)	CHO	0.360175	0.00162099	positive
SM(d17:1/24:0)	LDL-C	0.362355	0.0016309	positive
PE(16:0/18:1)	CHO	0.358605	0.00170471	positive
PC(16:0/17:1)	TG	0.356606	0.0018169	positive
SM(d18:0/16:0)	LDL-C	0.358405	0.00184885	positive
PC(16:0/14:0)	LDL-C	0.358081	0.00186784	positive
PC(20:4/22:6)	LDL-C	0.357325	0.00191284	positive
SM(d16:0/20:3)	LDL-C	0.354595	0.00208361	positive
SM(d20:0/22:4)	LDL-C	0.354564	0.00208561	positive
PC(20:4/20:4)	LDL-C	0.353885	0.00213017	positive
LPC 16:0	TG	0.350386	0.00220991	positive
SM(d18:1/17:1)	LDL-C	0.350784	0.00234478	positive
PE(16:0/16:0)	CHO	0.348149	0.0023689	positive
Cer(d18:1/22:2)	CHO	0.348104	0.00237216	positive
PC(15:0/16:0)	CHO	0.34686	0.00246506	positive
SM(d18:1/18:0	CHO	0.346475	0.00249447	positive
PC(22:6/14:0)	LDL-C	0.347699	0.00257734	positive
PC(16:0/17:1)	LDL-C	0.345832	0.00272787	positive
Cer(d18:1/24:1)	CHO	0.342654	0.00280375	positive
PC(10:0/19:1)	HDL-C	0.340691	0.00297559	positive
PC(17:1/18:2)	LDL-C	0.342083	0.00305412	positive
SM(d16:1/17:0)	HDL-C	0.338617	0.00316732	positive
PE(18:0/22:5)	LDL-C	0.34054	0.00319819	positive
PC(18:3/16:0)	CHO	0.337559	0.00326932	positive
PC(20:4/17:0)	CHO	0.336656	0.00335871	positive
LPC 22:6	CHO	0.335086	0.00351926	positive
PC(16:1/18:2)	CHO	0.335027	0.00352545	positive
Cer(d18:1/22:2)	LDL-C	0.336514	0.00360318	positive
PC(18:1/17:0)	CHO	0.334005	0.00363376	positive
PC(16:0/17:1)	CHO	0.333738	0.0036625	positive
PC(18:0/20:5)	LDL-C	0.334431	0.00383007	positive
SM(d16:0/15:1)	HDL-C	0.331758	0.00388236	positive
SM(d16:0/17:0)	HDL-C	0.33118	0.00394869	positive
PC(18:0/22:5)	LDL-C	0.333197	0.00397044	positive
PC(20:1/22:6)	CHO	0.33085	0.00398704	positive
Cer(d18:1/24:1)	LDL-C	0.331577	0.0041616	positive
SM(d16:1/16:0)	HDL-C	0.328054	0.00432531	positive
LPE 16:0	TG	0.326214	0.00456164	positive
SM(d16:1/16:1)	CHO	0.3262	0.00456355	positive
PE(16:0/16:0)	TG	0.322822	0.00502738	positive
PC(20:4/20:3)	LDL-C	0.324897	0.00503904	positive
PC(20:4/17:0)	LDL-C	0.323447	0.00524985	positive
PC(15:0/16:0)	LDL-C	0.322907	0.00533032	positive
PC(18:0/22:4)	HDL-C	-0.31798	0.00576509	negtive
SM(d20:0/22:6)	CHO	0.316854	0.0059498	positive
PC(15:0/18:2)	CHO	0.316647	0.00598437	positive
PC(20:4/14:0)	CHO	0.316336	0.00603655	positive
PC(18:1/17:0)	LDL-C	0.316289	0.00640886	positive
PC(18:3/16:2)	LDL-C	0.315471	0.00655462	positive
LPE 22:6	CHO	0.311774	0.00684939	positive
PE(20:4/16:0)	LDL-C	0.313265	0.00696255	positive
PC(14:0/18:2)	LDL-C	0.312123	0.00718228	positive
SM(d20:0/22:4)	CHO	0.307464	0.00770426	positive
PC(20:3/22:6)	CHO	0.30665	0.00787595	positive
SM(d19:1/20:0)	HDL-C	0.305166	0.00819739	positive
PC(20:4/20:3)	TG	0.304945	0.0082461	positive
PC(18:2/17:0)	CHO	0.304517	0.00834146	positive
FA 22:6	CHO	0.304073	0.00844142	positive
PC(18:0/22:5)	CHO	0.300948	0.00917457	positive
PC(16:1/18:2)	TG	0.297955	0.00992837	positive
SM(d18:1/15:1)	HDL-C	0.297788	0.00997182	positive
PC(20:0/18:1)	CHO	0.295898	0.0104772	positive
Cer(d18:1/22:0)	HDL-C	-0.292514	0.0114375	negtive
PC(18:3/16:0)	TG	0.291971	0.0115986	positive
LPE 22:6	LDL-C	0.292978	0.0118876	positive
PC(18:2/19:1)	CHO	0.290788	0.0119562	positive
LPC 17:1	TG	0.290697	0.011984	positive
PC(16:1/16:0)	LDL-C	0.292593	0.0120049	positive
PE(18:0/22:5)	HDL-C	-0.289566	0.0123356	negtive
PC(15:0/18:2)	LDL-C	0.289029	0.0131375	positive
LPC 15:0	TG	0.286269	0.0134121	positive
FA 22:6	LDL-C	0.287826	0.0135403	positive
PC(12:0/16:0)	CHO	0.285086	0.0138175	positive
PC(20:0/22:4)	CHO	0.283901	0.0142342	positive
Cer(d18:2/22:0)	CHO	0.282153	0.0148687	positive
SM(d20:0/22:6)	LDL-C	0.283722	0.0149952	positive
PC(20:4/16:1)	TG	0.281766	0.0150126	positive
PC(16:1/16:0)	CHO	0.281561	0.0150893	positive
SM(d18:0/16:0)	TG	-0.281544	0.0150957	negtive
SM(d18:0/16:0)	HDL-C	0.27887	0.0161269	positive
Cer(d18:1/16:0)	TG	0.278419	0.0163068	positive
PC(20:4/14:0)	LDL-C	0.275993	0.0181038	positive
PC(16:0/14:0)	TG	-0.27362	0.018329	negtive
PC(18:2/19:1)	LDL-C	0.27499	0.018545	positive
LPC 22:6	LDL-C	0.274759	0.0186481	positive
PC(16:0/14:0)	HDL-C	0.272411	0.0188712	positive
PE(22:5/16:0)	CHO	0.27146	0.019307	positive
SM(d18:1/24:1)	CHO	0.269816	0.020081	positive
PC(20:2/22:6)	TG	0.26894	0.0205046	positive
SM(d16:1/18:1)	HDL-C	0.268026	0.0209542	positive
LPE 22:6	TG	0.268007	0.0209637	positive
PE(22:5/16:0)	LDL-C	0.268542	0.0216079	positive
PE(18:0/22:5)	CHO	0.266543	0.0217014	positive
PC(16:2/26:1)	CHO	0.265566	0.0222064	positive
PE(16:0/18:1)	HDL-C	-0.265537	0.0222215	negtive
LPC 20:3	HDL-C	-0.263729	0.0231821	negtive
PE(20:4/16:0)	TG	0.261075	0.0246569	positive
PC(16:2/24:1)	CHO	0.259938	0.0253126	positive
LPC 16:2	HDL-C	-0.259196	0.0257481	negtive
PC(20:4/20:4)	TG	0.256469	0.0274049	positive
PC(18:0/22:4)	LDL-C	0.254163	0.0300174	positive
PC(20:3/22:6)	LDL-C	0.254163	0.0300174	positive
Cer(d18:2/22:0)	LDL-C	0.253623	0.0303805	positive
PC(18:3/16:0)	HDL-C	0.251552	0.0306193	positive
PC(15:0/22:6)	TG	0.250929	0.0310479	positive
Cer(d18:1/25:0)	CHO	0.249037	0.032382	positive
PC(20:0/18:1)	HDL-C	0.247922	0.0331905	positive
PC(16:1/14:0)	HDL-C	0.247759	0.0333101	positive
PC(20:0/22:6)	TG	0.247449	0.0335389	positive
PC(20:1/22:6)	LDL-C	0.249042	0.0336128	positive
PC(18:3/16:0)	LDL-C	0.248872	0.0337378	positive
LPC 22:6	TG	0.247093	0.0338025	positive
LPC 17:0	TG	0.246531	0.0342233	positive
Cer(d18:1/24:0)	HDL-C	-0.246352	0.0343578	negtive
PC(16:1/18:2)	HDL-C	0.246233	0.0344472	positive
LPC 24:1	HDL-C	0.245759	0.0348071	positive
PC(18:0/22:5)	HDL-C	-0.244693	0.0356282	negtive
PC(16:1/18:2)	LDL-C	0.245586	0.0362369	positive
PC(18:2/17:0)	LDL-C	0.245509	0.0362973	positive
PC(12:0/16:0)	LDL-C	0.24429	0.037264	positive
PC(20:0/22:5)	CHO	0.240877	0.0386993	positive
PC(20:0/22:4)	TG	0.240576	0.0389501	positive
PC(20:0/18:1)	LDL-C	0.241945	0.0391842	positive
PC(20:2/22:6)	CHO	0.240225	0.0392451	positive
SM(d16:1/16:1)	LDL-C	0.241745	0.0393521	positive
Cer(d18:1/25:0)	LDL-C	0.240726	0.0402142	positive
PC(18:2/19:0)	CHO	0.23867	0.0405737	positive
PC(18:2/19:1)	HDL-C	-0.236945	0.0420911	negtive
PC(18:2/19:0)	HDL-C	0.236797	0.0422236	positive
PC(18:1/17:0)	TG	0.235659	0.043252	positive
PC(20:0/22:6)	CHO	0.235071	0.0437919	positive
PC(20:5/23:0)	TG	-0.234608	0.0442213	negtive
PC(15:0/18:2)	TG	0.23203	0.0466727	positive
LPE 18:2	TG	0.231927	0.0467736	positive
LPC 20:5	TG	0.231379	0.04731	positive
SM(d18:1/24:1)	LDL-C	0.231455	0.0488087	positive
LPC 24:0	CHO	0.229473	0.0492152	positive
PC(20:4/22:6)	HDL-C	0.229182	0.0495115	positive
SM(d18:1/16:0)	HDL-C	0.228219	0.0505026	positive
PC(18:0/22:4)	CHO	0.227251	0.0515149	positive
SM(d16:0/19:0)	HDL-C	0.223908	0.0551412	positive
PC(18:3/16:2)	HDL-C	0.223404	0.0557052	positive
FA 20:4	HDL-C	-0.222382	0.0568641	negtive
SM(d18:1/17:1)	HDL-C	0.220737	0.0587697	positive
LPC 24:0	LDL-C	0.222075	0.0589841	positive
LPC 18:4	HDL-C	-0.218145	0.0618791	negtive
PC(20:4/22:6)	TG	0.217308	0.0629106	positive
SM(d18:1/17:0)	HDL-C	0.217271	0.0629569	positive
LPE 20:4	TG	0.216819	0.0635195	positive
PC(16:2/26:1)	HDL-C	0.216693	0.0636777	positive
SM(d18:1/24:1)	HDL-C	0.213997	0.0671302	positive
PC(16:1/14:0)	TG	-0.21365	0.0675852	negtive
PC(20:0/22:4)	LDL-C	0.215009	0.0677357	positive
LPE 18:1	TG	0.211917	0.069895	positive
SM(d16:0/22:3)	CHO	0.210249	0.0721782	positive
FA 18:2	HDL-C	-0.208841	0.0741507	negtive
SM 12:0	HDL-C	0.208397	0.0747824	positive
LPE 20:5	HDL-C	-0.206723	0.0772007	negtive
LPC 22:5	TG	0.2062	0.0779688	positive
PC(20:4/20:4)	HDL-C	0.205671	0.0787517	positive
LPC 22:1	HDL-C	0.202871	0.0830018	positive
SM(d19:0/24:1)	HDL-C	0.202071	0.084249	positive
Cer(d18:2/24:1)	CHO	0.195705	0.0947103	positive
PC(20:2/22:6)	LDL-C	0.194799	0.0986358	positive
SM(d16:0/15:1)	CHO	0.192965	0.0995151	positive
SM(d20:0/22:6)	TG	0.192011	0.101232	positive
LPC 22:4	HDL-C	-0.188679	0.107411	negtive
PC(18:3/16:2)	TG	0.188604	0.107552	positive
LPC 22:0	CHO	0.188285	0.10816	positive
LPC 14:0	CHO	0.18787	0.108953	positive
PC(18:2/17:0)	HDL-C	0.186338	0.111923	positive
FA 20:3	HDL-C	-0.183494	0.117602	negtive
FA 22:4	HDL-C	-0.183405	0.117783	negtive
PC(18:0/24:2)	CHO	0.18319	0.118221	positive
PE(22:5/16:0)	HDL-C	-0.182012	0.120646	negtive
FA 20:3	TG	0.181776	0.121136	positive
SM(d18:2/17:1)	HDL-C	0.181731	0.121231	positive
LPC 18:0	HDL-C	-0.181716	0.121262	negtive
LPC 24:1	CHO	0.181635	0.121431	positive
LPC 16:0	HDL-C	-0.181434	0.12185	negtive
FA 20:5	LDL-C	0.182566	0.122118	positive
LPE 16:0	CHO	0.179991	0.124896	positive
FA 22:4	LDL-C	0.180452	0.126576	positive
Cer(d18:1/18:0)	HDL-C	-0.17899	0.127043	negtive
FA 20:2	HDL-C	-0.178175	0.128811	negtive
LPC 22:4	TG	0.175896	0.133855	positive
LPC 20:2	LDL-C	0.17695	0.134234	positive
FA 18:1	HDL-C	-0.174916	0.136071	negtive
SM(d18:1/18:1)	HDL-C	0.174397	0.137253	positive
LPC 14:0	LDL-C	0.174713	0.139305	positive
SM(d17:1/24:0)	HDL-C	0.170931	0.145362	positive
FA 16:2	LDL-C	0.171582	0.146647	positive
PE(12:0/13:0)	TG	0.170239	0.147024	positive
LPC 22:5	HDL-C	-0.169864	0.147928	negtive
LPC 22:0	LDL-C	0.170934	0.148201	positive
LPE 20:4	HDL-C	-0.169109	0.149766	negtive
Cer(d18:2/24:1)	LDL-C	0.170116	0.15018	positive
FA 20:5	TG	0.168772	0.15059	positive
PC(18:1/22:1)	CHO	0.168528	0.151191	positive
Cer(d18:1/22:2)	HDL-C	-0.168442	0.151402	negtive
LPE 20:2	LDL-C	0.16936	0.152027	positive
SM 12:0	CHO	0.167491	0.153758	positive
PC(20:0/22:5)	LDL-C	0.166537	0.159076	positive
LPC 18:3	LDL-C	-0.165642	0.161359	negtive
PE(16:0/16:0)	HDL-C	-0.163864	0.162996	negtive
PC(16:2/24:1)	LDL-C	0.164423	0.164508	positive
FA 22:0	LDL-C	0.163467	0.167012	positive
PC(20:4/17:0)	TG	0.161856	0.168286	positive
FA 20:5	CHO	0.160975	0.170645	positive
FA 22:5	CHO	0.159908	0.173533	positive
Cer(d18:1/25:0)	TG	0.158597	0.177133	positive
PC(20:1/22:6)	HDL-C	0.15859	0.177152	positive
LPC 16:0	LDL-C	0.159502	0.177687	positive
SM(d16:1/17:0)	TG	-0.157353	0.180598	negtive
PC(16:2/24:1)	TG	0.156361	0.183398	positive
SM(d16:0/22:3)	LDL-C	0.156694	0.185542	positive
SM(d18:1/24:1)	TG	-0.155279	0.186484	negtive
FA 20:3	LDL-C	0.155892	0.187831	positive
LPC 14:0	HDL-C	-0.154798	0.187871	negtive
SM(d18:1/17:0)	TG	-0.153843	0.190642	negtive
LPC 18:0	CHO	0.15311	0.192788	positive
PC(20:0/22:6)	LDL-C	0.153717	0.194143	positive
FA 26:0	LDL-C	0.153701	0.194188	positive
LPE 16:0	LDL-C	0.153563	0.194596	positive
PC(15:0/16:0)	HDL-C	0.152027	0.195992	positive
LPC 18:3	CHO	-0.151866	0.196472	negtive
FA 17:1	LDL-C	0.152915	0.196508	positive
SM(d18:1/15:1)	TG	0.151354	0.198002	positive
PC(18:0/24:2)	HDL-C	0.151094	0.198784	positive
LPC 20:4	HDL-C	-0.15099	0.199096	negtive
PC(18:1/22:1)	HDL-C	0.14982	0.202641	positive
FA 18:3	HDL-C	-0.149124	0.204771	negtive
LPC 16:0	CHO	0.148682	0.206131	positive
FA 15:0	LDL-C	0.149644	0.206366	positive
PE(18:2/16:0)	HDL-C	-0.148264	0.207422	negtive
FA 16:0	LDL-C	0.147453	0.213163	positive
PC(12:0/16:0)	HDL-C	0.14579	0.21519	positive
Cer(d18:1/24:1)	HDL-C	-0.145657	0.215614	negtive
SM 12:0	LDL-C	0.146559	0.215984	positive
FA 20:4	LDL-C	0.146157	0.217257	positive
PC(16:2/26:1)	LDL-C	0.145741	0.218585	positive
LPC 15:0	HDL-C	-0.144057	0.220753	negtive
PC(20:4/20:3)	HDL-C	0.143302	0.223209	positive
LPC 17:1	CHO	0.142521	0.225768	positive
PE(12:0/13:0)	CHO	0.142091	0.227184	positive
LPC 20:5	LDL-C	0.142949	0.227632	positive
LPC 20:4	TG	0.141949	0.227653	positive
FA 22:4	CHO	0.138492	0.239294	positive
LPC 20:2	CHO	0.138344	0.239801	positive
PC(10:0/19:1)	TG	-0.136158	0.247381	negtive
PC(22:6/14:0)	HDL-C	0.135983	0.247995	positive
PC(15:0/22:6)	HDL-C	0.135924	0.248204	positive
PC(20:5/23:0)	HDL-C	0.135124	0.251025	positive
FA 22:5	LDL-C	0.134803	0.255506	positive
LPC 17:0	CHO	0.132894	0.259004	positive
LPE 20:2	CHO	0.132346	0.26099	positive
PC(20:0/22:5)	HDL-C	0.13148	0.264153	positive
FA 24:0	LDL-C	0.131826	0.266251	positive
PE(12:0/13:0)	LDL-C	0.130453	0.271307	positive
PC(18:2/19:0)	LDL-C	0.130021	0.272911	positive
SM(d18:1/16:0)	TG	-0.129005	0.273328	negtive
Cer(d18:2/22:0)	HDL-C	-0.128235	0.276223	negtive
FA 20:2	TG	0.127997	0.277122	positive
LPE 20:5	CHO	0.127355	0.279561	positive
LPC 17:0	HDL-C	-0.126191	0.284015	negtive
FA 19:0	LDL-C	0.125238	0.291092	positive
PC(18:0/18:0)	TG	0.124191	0.291777	positive
FA 14:1	HDL-C	-0.123139	0.295916	negtive
SM(d16:0/20:3)	HDL-C	0.123065	0.296209	positive
LPE 20:5	LDL-C	0.123788	0.296758	positive
PC(20:1/22:6)	TG	0.12231	0.299204	positive
SM(d16:0/15:1)	LDL-C	0.123063	0.299619	positive
LPE 18:1	CHO	0.122142	0.299875	positive
FA 17:0	LDL-C	0.122538	0.301699	positive
FA 22:5	TG	0.121629	0.301925	positive
FA 22:4	TG	0.121466	0.302578	positive
PC(20:0/18:1)	TG	-0.121095	0.304065	negtive
FA 20:0	LDL-C	0.121875	0.304344	positive
FA 16:0	TG	0.120977	0.304542	positive
PC(18:2/17:0)	TG	0.120977	0.304542	positive
LPC 21:0	CHO	0.120898	0.304862	positive
FA 15:0	CHO	0.120127	0.307975	positive
Cer 17:0	TG	0.120118	0.308014	positive
FA 22:5	HDL-C	-0.118576	0.31431	negtive
PC(12:0/16:0)	TG	0.117778	0.317602	positive
FA 22:6	TG	0.117763	0.317664	positive
LPC 17:0	LDL-C	0.118142	0.319507	positive
PC(18:0/20:2)	HDL-C	-0.117109	0.320376	negtive
LPC 20:2	TG	0.116859	0.321417	positive
LPC 16:1	LDL-C	0.117617	0.321675	positive
LPC 17:1	LDL-C	0.117417	0.322507	positive
FA 16:0	CHO	0.116425	0.323232	positive
SM(d18:1/19:0)	CHO	0.116247	0.323977	positive
LPC 18:4	LDL-C	0.116846	0.324881	positive
FA 18:0	HDL-C	-0.115376	0.32764	negtive
LPC 16:1	HDL-C	-0.114872	0.32977	negtive
LPE 18:1	LDL-C	0.115627	0.329988	positive
PE(18:2/16:1)	HDL-C	0.114695	0.330524	positive
LPC 20:5	CHO	0.114188	0.332677	positive
FA 20:5	HDL-C	-0.112946	0.337996	negtive
PC(16:0/16:0)	TG	0.112905	0.338175	positive
FA 22:1	TG	0.112875	0.338303	positive
LPC 21:0	HDL-C	0.111406	0.34467	positive
SM(d16:0/22:3)	HDL-C	0.110176	0.350054	positive
LPC 18:4	CHO	0.109508	0.353	positive
FA 20:3	CHO	0.109257	0.354115	positive
FA 18:0	LDL-C	0.109796	0.355121	positive
LPC 18:0	LDL-C	0.109672	0.355665	positive
FA 18:0	TG	0.108017	0.359633	positive
LPC 17:1	HDL-C	-0.10791	0.360115	negtive
LPC 16:1	CHO	0.107346	0.362644	positive
FA 22:1	LDL-C	0.107065	0.367286	positive
LPC 22:1	CHO	0.105835	0.369477	positive
PC(15:0/16:0)	TG	0.105588	0.370602	positive
FA 18:1	LDL-C	0.105646	0.373708	positive
PC(18:0/24:2)	LDL-C	0.104766	0.37772	positive
SM(d18:1/18:0	TG	-0.103189	0.381634	negtive
SM(d20:0/22:4)	TG	0.102789	0.383491	positive
FA 17:0	HDL-C	-0.102295	0.385794	negtive
SM(d19:0/24:1)	TG	-0.102078	0.386807	negtive
FA 14:0	HDL-C	-0.101836	0.387942	negtive
FA 16:0	HDL-C	-0.0995393	0.398787	negtive
PC(16:2/24:1)	HDL-C	0.0994059	0.399422	positive
Cer(d18:1/25:0)	HDL-C	-0.0993763	0.399563	negtive
FA 16:2	CHO	0.0992891	0.399979	positive
PC(20:5/23:0)	CHO	0.0977044	0.40758	positive
SM(d20:0/22:6)	HDL-C	0.0973912	0.409092	positive
LPE 18:2	CHO	0.0966528	0.41267	positive
SM(d18:1/18:0	HDL-C	0.0963838	0.413978	positive
PC(20:4/16:1)	HDL-C	0.0953171	0.419188	positive
SM(d17:1/26:1)	CHO	0.0948312	0.421574	positive
PC(18:1/22:1)	LDL-C	0.0951397	0.423327	positive
LPC 18:2	LDL-C	-0.0944146	0.426885	negtive
FA 18:2	TG	0.0936357	0.427477	positive
PC(18:2/20:5)	HDL-C	0.0930357	0.430457	positive
FA 17:1	HDL-C	-0.0927838	0.431711	negtive
SM(d17:1/24:0)	TG	-0.0901106	0.445154	negtive
PC(15:1/18:2)	LDL-C	-0.0896013	0.450934	negtive
LPC 20:1	HDL-C	0.0883246	0.454263	positive
PC(20:0/22:5)	TG	0.0882	0.454903	positive
FA 20:0	TG	-0.087415	0.458942	negtive
FA 20:2	LDL-C	0.0878426	0.459905	positive
FA 17:1	CHO	0.0863744	0.464327	positive
LPC 18:1	TG	0.0863338	0.464538	positive
SM(d18:1/24:0)	TG	0.0861561	0.465461	positive
SM(d16:0/17:0)	TG	-0.0859043	0.466771	negtive
FA 26:0	CHO	0.0857227	0.467717	positive
LPE 18:2	LDL-C	0.0862227	0.468253	positive
PC(18:0/16:0)	HDL-C	-0.0852728	0.470065	negtive
LPC 18:3	HDL-C	0.0849321	0.471847	positive
SM(d16:0/15:1)	TG	-0.0847342	0.472884	negtive
FA 17:0	CHO	0.0844935	0.474147	positive
FA 14:0	TG	0.0838604	0.477478	positive
LPC 22:1	TG	-0.0837271	0.47818	negtive
SM(d19:1/20:0)	TG	-0.0835938	0.478884	negtive
FA 18:3	CHO	-0.0833383	0.480233	negtive
FA 20:4	CHO	0.0829384	0.48235	positive
LPC 20:1	CHO	0.0826274	0.483999	positive
PC(20:0/18:0)	LDL-C	0.0824431	0.488047	positive
FA 20:4	TG	0.081224	0.491479	positive
PC(16:0/16:0)	HDL-C	0.0801766	0.497101	positive
FA 16:1	HDL-C	-0.0798062	0.499097	negtive
FA 18:0	CHO	0.0794876	0.500818	positive
LPC 24:1	LDL-C	0.0797433	0.502452	positive
LPC 18:1	CHO	0.0789692	0.503624	positive
SM(d16:0/19:0)	CHO	0.0784953	0.506196	positive
LPC 24:1	TG	-0.0781581	0.50803	negtive
PC(16:1/16:0)	HDL-C	-0.0774507	0.511889	negtive
FA 19:0	CHO	0.0753999	0.52316	positive
LPC 15:0	CHO	0.0751777	0.524389	positive
LPE 20:4	LDL-C	0.0750226	0.528158	positive
SM(d20:0/22:5)	HDL-C	0.0728434	0.537383	positive
LPC 18:2	TG	-0.0725891	0.538808	negtive
SM(d18:1/18:1)	TG	-0.0725299	0.539141	negtive
FA 18:1	TG	0.0716708	0.54397	positive
LPE 20:2	TG	0.0715672	0.544554	positive
PE(20:4/16:0)	HDL-C	0.0712434	0.546381	positive
FA 24:0	CHO	0.0702162	0.552195	positive
PC(18:1/17:0)	HDL-C	0.0697916	0.554608	positive
FA 22:1	CHO	0.0693424	0.557165	positive
PC(20:0/18:0)	CHO	0.0692387	0.557756	positive
LPC 18:2	HDL-C	0.0686953	0.560859	positive
SM 12:0	TG	-0.0686494	0.561121	negtive
PC(20:2/22:6)	HDL-C	-0.0675694	0.567314	negtive
LPC 22:0	TG	0.0672275	0.56928	positive
LPE 16:0	HDL-C	-0.0665324	0.573289	negtive
SM(d18:1/24:0)	HDL-C	-0.0657324	0.577919	negtive
LPC 20:0	HDL-C	0.0654361	0.579638	positive
Cer 17:0	CHO	0.0653584	0.580089	positive
LPC 20:3	LDL-C	0.0654731	0.582087	positive
Cer(d18:2/24:1)	HDL-C	-0.0643842	0.58576	negtive
FA 20:2	CHO	0.062189	0.59863	positive
SM(d20:0/22:4)	HDL-C	-0.0608584	0.606491	negtive
LPE 18:2	HDL-C	-0.0599399	0.611944	negtive
LPC 15:0	LDL-C	0.058932	0.62042	positive
LPC 20:3	CHO	0.0573756	0.627278	positive
SM(d18:1/19:1)	CHO	0.0572867	0.627813	positive
SM(d16:0/22:3)	TG	-0.0570967	0.628956	negtive
LPE 20:4	CHO	0.0565462	0.632272	positive
PC(14:0/18:2)	HDL-C	0.0563695	0.633338	positive
LPC 18:1	LDL-C	0.0567259	0.633586	positive
FA 17:1	TG	0.0561192	0.63485	positive
FA 24:0	HDL-C	-0.0558066	0.63674	negtive
PC(18:0/18:0)	HDL-C	-0.0554955	0.638623	negtive
FA 22:0	CHO	0.0551985	0.640423	positive
LPC 18:2	CHO	-0.0549171	0.64213	negtive
PC(18:2/19:0)	TG	0.054253	0.646166	positive
FA 16:1	CHO	-0.0541914	0.646541	negtive
FA 15:0	HDL-C	-0.0539696	0.647892	negtive
PC(20:0/22:4)	HDL-C	-0.0536288	0.649969	negtive
FA 14:0	LDL-C	0.0539953	0.650042	positive
FA 18:1	CHO	0.0533472	0.651688	positive
SM(d18:1/19:0)	LDL-C	0.0536404	0.652192	positive
FA 16:2	HDL-C	-0.0530066	0.653769	negtive
SM(d16:1/16:1)	TG	-0.0526238	0.656111	negtive
SM(d16:0/19:0)	LDL-C	0.0518509	0.663083	positive
LPE 20:2	HDL-C	0.0501474	0.671342	positive
LPE 22:6	HDL-C	0.0491993	0.677209	positive
LPC 22:6	HDL-C	0.0489178	0.678954	positive
LPC 21:0	TG	0.0483582	0.682429	positive
LPC 16:2	CHO	0.0481043	0.684008	positive
SM(d16:1/18:1)	TG	0.0450257	0.703259	positive
SM(d18:2/17:1)	TG	0.0445962	0.70596	positive
LPC 16:2	LDL-C	0.0448624	0.706264	positive
FA 20:0	CHO	0.0433501	0.713816	positive
FA 18:2	LDL-C	0.0432579	0.716316	positive
LPC 24:0	HDL-C	0.0429327	0.716455	positive
SM(d18:1/17:1)	TG	-0.0418561	0.723275	negtive
LPC 21:0	LDL-C	0.0418386	0.725248	positive
FA 22:0	HDL-C	-0.0405179	0.731783	negtive
PC(15:0/18:2)	HDL-C	0.0399253	0.73556	positive
LPC 22:4	LDL-C	-0.0393857	0.740772	negtive
FA 17:0	TG	0.0380052	0.747844	positive
FA 24:0	TG	0.0378719	0.748699	positive
LPE 18:1	HDL-C	-0.0371106	0.753589	negtive
LPC 22:1	LDL-C	0.0372876	0.754132	positive
PC(20:0/22:6)	HDL-C	0.0360291	0.760552	positive
PC(18:0/20:5)	HDL-C	-0.0357921	0.76208	negtive
FA 16:2	TG	-0.0355614	0.763569	negtive
SM(d16:1/16:0)	TG	0.0353244	0.765099	positive
PE(22:6/16:0)	HDL-C	0.035081	0.766671	positive
LPC 20:0	CHO	0.0347897	0.768554	positive
PE(18:2/16:1)	TG	0.0341099	0.772954	positive
LPC 18:1	HDL-C	0.0338069	0.774917	positive
PC(16:2/26:1)	TG	-0.0337397	0.775353	negtive
LPC 20:2	HDL-C	0.0336291	0.77607	positive
FA 14:1	CHO	-0.0328347	0.781226	negtive
Cer(d18:1/26:1)	LDL-C	-0.032968	0.781863	negtive
PC(16:0/17:1)	HDL-C	-0.0300144	0.799608	negtive
LPC 22:0	HDL-C	0.0299255	0.800189	positive
LPC 20:0	LDL-C	-0.0295586	0.803946	negtive
FA 26:0	HDL-C	-0.0274366	0.816504	negtive
PC(17:1/18:2)	HDL-C	0.0273626	0.81699	positive
FA 19:0	TG	0.0265563	0.822294	positive
Cer(d18:1/26:1)	TG	0.026423	0.823171	positive
LPC 22:4	CHO	-0.0262441	0.824349	negtive
LPC 22:5	LDL-C	-0.0258406	0.828202	negtive
Cer 17:0	LDL-C	0.0255938	0.829819	positive
PC(20:5/23:0)	LDL-C	0.0244676	0.837202	positive
FA 20:0	HDL-C	0.0238811	0.839944	positive
FA 14:1	LDL-C	-0.0221689	0.852315	negtive
FA 26:0	TG	-0.0219945	0.852441	negtive
LPC 18:3	TG	-0.0215946	0.855095	negtive
PC(18:0/18:1)	HDL-C	0.0213923	0.856437	positive
SM(d17:1/26:1)	LDL-C	0.0201788	0.865443	positive
FA 22:6	HDL-C	-0.0192738	0.870525	negtive
LPC 20:1	LDL-C	0.0194074	0.870542	positive
SM(d16:0/20:3)	TG	-0.0184546	0.875983	negtive
FA 18:3	LDL-C	0.0184047	0.877177	positive
PC(20:0/18:0)	TG	0.018114	0.878255	positive
FA 14:1	TG	0.0175511	0.88201	positive
LPC 24:0	TG	0.0173734	0.883196	positive
PC(20:0/18:0)	HDL-C	-0.0170368	0.885444	negtive
PC(22:6/18:0)	HDL-C	-0.0168294	0.886829	negtive
PE(12:0/13:0)	HDL-C	0.0166516	0.888017	positive
Cer(d18:1/26:1)	HDL-C	0.016622	0.888215	positive
FA 18:2	CHO	0.0160545	0.892008	positive
PC(20:4/17:0)	HDL-C	-0.0143553	0.90338	negtive
FA 18:3	TG	-0.0139076	0.906379	negtive
LPC 20:5	HDL-C	-0.0132442	0.910826	negtive
PC(20:4/14:0)	HDL-C	-0.0114517	0.922856	negtive
PC(18:1/22:1)	TG	-0.0111972	0.924565	negtive
Cer(d18:1/16:0)	HDL-C	-0.0111109	0.925144	negtive
PC(20:3/22:6)	HDL-C	-0.0106665	0.928131	negtive
PC(15:1/18:2)	CHO	0.00956754	0.935519	positive
FA 15:0	TG	0.00900514	0.939301	positive
LPC 20:4	LDL-C	0.00899407	0.939801	positive
SM(d18:1/19:1)	LDL-C	0.0088398	0.940831	positive
FA 22:0	TG	0.00829421	0.944085	positive
LPC 20:1	TG	0.0077462	0.947774	positive
LPC 22:5	CHO	0.00744964	0.949771	positive
Cer(d18:1/26:1)	CHO	0.00697571	0.952963	positive
FA 22:1	HDL-C	-0.00533325	0.964029	negtive
FA 19:0	HDL-C	-0.00434068	0.970721	negtive
FA 14:0	CHO	-0.00433945	0.970729	negtive
Cer 17:0	HDL-C	0.00388142	0.973817	positive
FA 16:1	TG	0.00365834	0.975322	positive
LPC 20:0	TG	-0.00339174	0.97712	negtive
LPC 20:4	CHO	0.00293246	0.980217	positive
FA 16:1	LDL-C	0.00286946	0.980778	positive
PC(18:0/24:2)	TG	0.00228091	0.984612	positive
CHO, cholesterol; TG, triglyceride; HDL-C, high-density lipoprotein cholesterol; LDL-C, low-density lipoprotein cholesterol.
