# Supplementary material for: Toward Personalized Interventions for Psoriasis Vulgaris: Molecular Subtyping of Patients by Using a Metabolomics Approach
Source: Front Mol Biosci. 2022 Jul 19;9:945917. doi: 10.3389/fmolb.2022.945917 (PMC9343857; doi:10.3389/fmolb.2022.945917)
Supplement: Supplementary file 8 [file Table7.XLSX]

## Sheet: Sheet1
Table S1 Demographics of the study cohort
Comparson 1
	Characteristics	PVM Patients (n=25)	HC-PVM Subjects (n=25)	p-value
	Age (years)	26-65, 45.04±9.34	30-58, 40.24±9.812	0.048
	Female	9	14	0.156
	PASI	18.99±14.62	NA	NA
	Duration of psoriasis (years)	15.83±10.76	NA	NA
	Family history	7	NA	NA
	BMI (kg/m2)	27.29±3.75	22.92±2.53	0
	Total cholesterol (mmol/L)	5.49±1.13	4.92±0.79	0.054
	Triglyceride (mmol/L)	2.85±1.27	0.96±0.25	0
	LDL cholesterol (mmol/L)	3.56±0.88	3.07±0.57	0.033
	HDL cholesterol (mmol/L)	1.15±0.19	1.43±0.26	0
Comparson 2
	Characteristics	PV Patients (n=25)	HC-PVM Subjects (n=25)	p-value
	Age (years)	24-57, 42.60±8.22	30-58, 40.24±9.812	0.218
	Female	9	14	0.156
	PASI	15.62±8.74	NA	NA
	Duration of psoriasis (years)	14.48±8.23	NA	NA
	Family history	7	NA	NA
	BMI (kg/m2)	23.91±3.28	22.92±2.53	0.24
	Total cholesterol (mmol/L)	5.06±0.77	4.92±0.79	0.545
	Triglyceride (mmol/L)	1.43±0.64	0.96±0.25	0.009
	LDL cholesterol (mmol/L)	3.13±0.64	3.07±0.57	0.751
	HDL cholesterol (mmol/L)	1.29±0.34	1.43±0.26	0.202
PVM, psoriasis vulgaris with metabolic diseases; HC-PVM, healthy controls matched with psoriasis vulgaris with metabolic complications; BMI, body mass index; HDL-C, high density lipoprotein cholesterol; LDL-C, low density lipoprotein cholesterol; PASI, psoriasis area and severity index; PV, psoriasis vulgaris without metabolic diseases.
